# Supplementary material for: Mice modulate ultrasonic calling bouts according to sociosexual context
Source: R Soc Open Sci. 2018 Jun 20;5(6):180378. doi: 10.1098/rsos.180378 (PMC6030292; doi:10.1098/rsos.180378)
Supplement: Data [file rsos180378supp2.xlsx]

## Sheet: paper information
Journal	Royal Society Open Science
File name	Supplementary Information 2: Datasets supporting this article
Article title	Mice modulate ultrasonic calling bouts according to sociosexual context
Authors	Yui K. Matsumoto and Kazuo Okanoya

## Sheet: Figure2
A. Total number of calls			B. Total duration			C. Call duration			D. RMS			E. Entropy			F. Fundamental frequency
MM	MF	FF	MM	MF	FF	MM	MF	FF	MM	MF	FF	MM	MF	FF	MM	MF	FF
1031	1646	307	69.842	119.711	13.3582	0.06774	0.07272	0.04351	-33.717	-34.002	-29.215	0.57075	0.57985	0.58348	45188.3	39139.4	40005.2
440	1019	1257	15.5963	50.4173	92.0282	0.03544	0.04947	0.07321	-36.353	-34.918	-26.139	0.64168	0.64466	0.50131	30363.8	27969.9	52429.1
210	1030	523	5.3002	56.2117	30.8367	0.02523	0.05457	0.05896	-39.78	-34.924	-26.348	0.73325	0.58902	0.49133	13226.6	44903.2	49922.9
367	360	1197	14.0383	11.604	65.6265	0.03825	0.03223	0.054826	-34.752	-38.488	-30.3455	0.67722	0.69704	0.532332	33694.5	25748	46620.6
48	229	840	1.2602	9.3269	64.6532	0.02625	0.04072	0.07696	-38.876	-35.776	-27.539	0.6721	0.61717	0.53469	15502	35861.1	46751.9
267	896	604	10.0322	48.8093	35.0645	0.03757	0.05447	0.058054	-34.217	-30.679	-32.0569	0.6174	0.51461	0.565844	31969.2	49212.9	47406.8
155	1954	1721	3.7	175.952	128.057	0.02391	0.09004	0.074408	-40.486	-27.667	-28.7286	0.74238	0.45921	0.478228	14827.7	50208.8	52121.8
565	1195	564	13.0447	82.4409	32.736	0.02308	0.06898	0.05804	-36.722	-36.923	-33.912	0.67008	0.71573	0.61114	21862.1	22355.9	34470.2
704	855	1226	33.8389	102.046	89.5803	0.04806	0.11935	0.07306	-30.292	-30.235	-29.135	0.56627	0.53913	0.45092	39029.9	36565.8	53681.1
655	1677	130	22.1761	92.7389	3.7911	0.03385	0.0553	0.02916	-32.5	-28.151	-38.245	0.64095	0.4725	0.73449	27048.7	57937.9	11310
1249	299		43.5806	5.1611		0.03973	0.01726		-37.25	-37.648		0.57438	0.73396		36188.1	8121.4
G. peak frequency of 3 points
	MM											MF											FF
start	65630.4	71822.5	64289	81962.9	82381.2	68003.3	77770.3	84772.7	73629.8	81302.4	65917.5	64447.5	69582.4	69221.9	72532.7	78301.3	67728.6	70253.2	82356.2	76878	77794.8	77180.6	69428.9	77003.9	72534.2	69885.4	76960.7	82100.2	73853.3	76051.9	70586	91502.3
center	72639.5	65768.4	56813.3	88951.5	73025	69880.8	69845.1	85850.6	81559.9	85857.5	74565.8	66654.3	63442.5	72947.8	77648.6	76040.6	73809.3	66922.4	74852.3	66479.2	79523.9	70712.3	66483.3	66919.2	73131.3	69471.7	71735.5	78133.9	74079.6	70048.9	68528.3	78943
end	70895.6	74036.3	63865.7	95463.2	83287.5	77950.5	78838.7	81934.8	78889.3	83289.1	73231.4	63383.2	69608.6	68295.1	79668.8	79434	67854.9	63124	72969.2	66480.8	83221.2	74620.7	68840.3	71546.5	74287	66558.6	74035.8	78191.9	75000.7	72389.5	66987.6	83831.5
H. Mean call duration of each call types
	MM											MF											FF
Up	0.014961	0.020111	0.012013	0.019833	0.026244	0.012808	0.015969	0.027506	0.02306	0.019268	0.012989	0.022098	0.011985	0.023021	0.02337	0.025504	0.023537	0.028851	0.016148	0.018416	0.022297	0.010183	0.010982	0.01346	0.018011	0.013016	0.01176	0.017135	0.019778	0.014927	0.026571	0.009867
Dn	0.010173	0.017454	0.015088	0.012431	0.018756	0.010431	0.0152	0.013477	0.027025	0.03025	0.019017	0.029695	0.012197	0.034941	0.02504	0.01644	0.030921	0.034451	0.019837	0.025264	0.01933	0.01388	0.016903	0.01734	0.024289	0.02248	0.016053	0.024515	0.016165	0.025893	0.024847	0.026372
F	0.01235	0.019771	0.015436	0.017375	0.015344	0.0137	0.01302	0.027533	0.012525	0.007257	0.01088	0.02603	0.009877	0.018913	0.009317	0.016092	0.022628	0.029823	0.024768	0.015319	0.022029	0.011788	0.011546	0.012946	0.012908	0.014825	0.00946	0.019363	0.014653	0.037208	0.027651	0.011913
Cv	0.018925	0.0505	0.037462	0.040786	0.063952	0.0164	0.04775	0.069811		0.0506	0.05755	0.048108	0.017563	0.063532	0.052647	0.053316	0.055088	0.05418	0.037837	0.038642	0.048579	0.028111	0.00845	0.046631	0.046133	0.029571	0.048963	0.051757	0.055727	0.03175	0.052873	0.0153
U	0.02395	0.021684	0.030092	0.0207	0.037548	0.03544	0.021629	0.020433	0.026983	0.03855	0.033233	0.032219	0.0296	0.030428	0.032933	0.037891	0.032409	0.039779	0.030733	0.039718	0.033014	0.028125	0.03835	0.039931	0.031529	0.03985	0.038518	0.04331	0.044325	0.033144	0.03376	0.033233
W	0.027833	0.079059	0.059618	0.048588	0.0693	0.04964	0.0098	0.082938	0.0388	0.056433	0.06036	0.064566	0.027614	0.076029	0.066217	0.061233	0.074347	0.066349	0.047432	0.063325	0.070134	0.0614	0.0654	0.057769	0.065725	0.057033	0.074011	0.067375	0.084511	0.0472	0.061053	0.045736
Cp		0.101925	0.09826	0.092186	0.136848		0.093	0.07355	0.0366	0.107829	0.11985	0.135771	0.10865	0.122555	0.0951	0.112943	0.0989	0.125165	0.118171	0.156148	0.112653		0.08562	0.120059	0.126629	0.099955	0.104053	0.13065	0.124424	0.07401	0.12215	0.09425
OJs	0.016754	0.032194	0.024656	0.030072	0.032979	0.022605	0.028418	0.030293	0.03325	0.028356	0.023782	0.03867	0.017659	0.036227	0.027529	0.027972	0.036469	0.041195	0.028551	0.031576	0.033676	0.015797	0.025316	0.026919	0.029631	0.025847	0.026034	0.031995	0.026932	0.024925	0.034051	0.024931
OJl	0.12925	0.11918	0.091278	0.081902	0.09774	0.126675	0.09595	0.08755		0.106422	0.0819	0.132802	0.124504	0.105591	0.1256	0.112825	0.105535	0.129198	0.105952	0.121241	0.110654	0.0695	0.082444	0.106302	0.107128	0.100874	0.105304	0.121712	0.104913	0.095819	0.125711
MJs	0.039443	0.057714	0.044686	0.042127	0.055635	0.042752	0.040918	0.056726		0.036253	0.04135	0.053046	0.039038	0.04731	0.051432	0.064267	0.051606	0.052407	0.055239	0.057598	0.046654	0.026683	0.057659	0.055811	0.05469	0.060996	0.057246	0.063581	0.048339	0.050687	0.050382	0.04604
MJl	0.093253	0.114859	0.107555	0.109007	0.156733	0.115135	0.116	0.108784		0.11328	0.120567	0.179879	0.136484	0.131681	0.137714	0.1157	0.127228	0.148703	0.140257	0.175839	0.125414	0.0865	0.143589	0.146294	0.131695	0.141805	0.159386	0.153643	0.135585	0.141079	0.145127
H	0.06565	0.119192	0.098625	0.084372	0.169665	0.0784	0.1143			0.126563		0.244462	0.19004	0.151	0.0785	0.12025	0.128912	0.169947	0.193006	0.249355	0.133628		0.15095	0.152466	0.128138	0.138122	0.176416	0.158192	0.143734	0.15414	0.154569	0.1262
I. Proportion of each call types
]	MM											MF											FF
Up	31.5261	26.1177	30.9645	55.2198	32.6087	45.977	41.9118	27.4298	33	28.852	37.8956	31.3643	18.5557	16.0976	42.6554	38.7097	20.2286	17.4538	15.0255	19.1943	30.5024	28.4247	21.7391	14.1713	24.5681	22.8571	18.9781	22.7586	14.9385	21.7082	18.0556	16.5354
OJs	13.1526	25.8823	43.1472	16.4835	26.087	24.1379	28.6765	30.6696	22.8571	19.1843	25.5774	7.52461	23.2698	44.2927	35.0282	21.659	37.3714	15.2464	20.4584	10.9005	18.3014	39.0411	20.2899	19.3755	19.9616	18.4127	12.6521	27.2414	19.7422	22.5979	23.9379	12.5984
MJs	6.62651	18.5882	8.62944	10.4396	0	5.74713	1.47059	9.07127	4.14286	10.8761	10.3507	4.57103	25.1755	4.68293	7.06215	1.38249	7.54286	2.3614	13.4975	7.34597	12.6794	9.93151	10.5073	14.4916	11.3244	10.2645	8.75912	14.3103	15.1142	9.78648	10.7843	7.87402
Dn	2.51004	6.11765	3.5533	3.57143	8.69565	1.53257	4.41176	15.1188	3.71429	9.96979	2.48075	5.27426	3.81143	1.65854	2.82486	4.6083	2.74286	4.00411	6.87606	5.21327	1.79426	11.9863	10.5073	4.80384	3.64683	11.8519	9.00243	5.68966	1.81605	4.80427	1.55229	33.8583
F	2.71084	4.70588	5.07614	0.824176	8.69565	2.68199	7.35294	8.20734	5	3.32326	3.07956	3.79747	4.41324	2.2439	1.69491	5.99078	2.05714	3.33676	5.34805	2.48815	3.70813	2.73973	14.8551	4.32346	2.30326	8.99471	6.32603	2.75862	3.39777	4.62634	4.65686	6.29921
Cv	2.51004	0.941176	1.01523	2.47253	0	1.14942	1.47059	0.863931	4.85714	4.38066	1.88195	6.11814	0.802407	3.31707	4.23729	8.75576	0.914286	3.64476	2.97114	1.4218	3.76794	3.08219	0.724638	1.04083	1.72745	0.740741	1.94647	1.2069	1.93322	0.711744	0.898693	3.93701
U	5.42169	1.17647	3.5533	0.824176	13.0435	1.53257	6.61765	3.88769	2.71429	1.96375	1.11206	1.82841	0.802407	1.7561	0.847458	5.06912	2.51429	3.38809	1.27334	2.60663	1.67464	1.36986	1.44928	2.08167	2.68714	0.846561	1.3382	1.72414	0.234329	3.20285	0.816993	4.72441
W	5.12048	1.17647	1.01523	2.1978	8.69565	2.29885	3.67647	0.647948	3.85714	1.66163	1.36869	2.67229	0.702106	2.34146	1.69491	2.76498	1.71429	3.49076	1.6129	1.4218	1.73445	1.0274	1.08696	1.28103	2.30326	0.952381	1.09489	0.689655	1.11306	1.9573	1.22549	8.66142
Cp	5.42169	0	0.507614	1.0989	2.17391	2.68199	1.47059	0	5.14286	1.51057	1.79641	8.79044	0.802407	5.17073	0.564972	3.22581	0.114286	3.38809	2.03735	3.43602	0.897129	0	1.81159	2.56205	1.34357	1.16402	2.06813	2.06897	2.22613	1.77936	3.26797	4.72441
OJl	4.01606	0.941176	1.01523	1.64835	0	3.44828	0.735294	0.431965	3.57143	1.35952	4.61933	3.5865	2.30692	12.7805	1.12994	1.84332	12.6857	15.3491	3.56536	4.02844	6.63876	0.684932	3.26087	4.16333	11.7082	2.43386	3.40633	4.31034	3.9836	7.65125	16.0948	0
MJl	14.4578	11.2941	0.507614	5.21978	0	5.74713	2.20588	3.23974	3.85714	9.66767	5.90248	16.1041	14.8445	5.56098	1.9774	5.06912	9.25714	12.115	18.7606	13.7441	13.2177	1.71233	6.52174	15.6125	11.3244	8.78307	20.1946	12.931	18.8049	15.8363	16.0948	0
H	6.5261	3.05882	1.01523	0	0	3.06513	0	0.431965	7.28571	1.20846	3.93499	8.36849	4.51354	0.097561	0.282486	0.921659	2.85714	16.2218	8.57385	28.199	5.08373	0	7.24638	16.0929	7.10173	12.6984	14.2336	4.31034	16.696	5.33808	2.61438	0.787402

## Sheet: Figure3
A. Number of calls / min
min	MM											MF											FF
1	47	137	159	248	199	79	65	219	1	155	20	232	31	130	72	197	159	319	287	224	359	62	141	258	70	18	137	74	152	289	219	50
2	27	136	192	229	125	108	69	111	2	21	79	245	130	160	60	12	40	178	101	158	301	77	86	228	205	158	164	229	123	159	147	6
3	124	154	107	163	20	98	7	27	1	36	0	205	68	188	30	1	279	229	230	76	242	5	31	109	106	137	121	86	46	28	151	0
4	116	22	43	17	0	1	47	1	0	12	9	143	118	156	109	0	94	251	121	41	185	53	10	76	44	179	115	0	44	78	78	0
5	90	109	30	74	4	87	0	0	42	1	0	123	88	98	1	0	135	187	68	66	225	0	8	58	49	63	127	1	271	7	137	0
6	29	52	7	32	202	52	0	0	0	3	26	135	146	13	1	0	111	147	87	35	121	0	0	257	23	44	0	106	230	0	103	49
7	3	0	16	158	40	0	0	0	0	4	2	58	57	39	78	0	0	105	127	88	15	30	0	161	2	70	101	79	108	0	14	22
8	0	90	17	35	2	0	8	1	0	11	0	182	87	154	3	3	26	158	54	50	62	20	0	58	22	199	46	0	141	0	72	0
9	10	0	51	19	2	0	0	1	0	0	0	15	42	46	0	0	31	176	78	27	145	44	0	39	0	73	0	5	106	1	156	0
10	17	0	0	61	0	0	0	2	0	18	0	84	95	41	0	0	0	198	24	79	17	0	0	5	0	0	11	0	87	0	147	0
B. The proportion of each call types in early, middle, and late phases of MM condition
	early											middle											late
Up	14.8936	33.5766	30.1887	53.629	45.7286	22.7848	40	53.4247		45.1613	50	26.6667	34.386	25	32.2835	45.8333	28.4946	20.3704	67.8571	32.5581	51.0204		33.3333	27.7778	20.5882	30.4348						34.4828
OJs	57.4468	17.5182	18.8679	18.5484	13.5678	34.1772	40	18.7215		22.5806	35	28.7879	22.807	19.4444	33.0709	16.6667	22.5806	44.4444	21.4286	27.907	28.5714		25.9259	27.7778	29.4118	19.1304						34.4828
MJs	2.12766	8.75912	15.0943	10.4839	12.5628	24.0506	9.23077	12.7854		4.51613	0	11.5152	3.50877	9.44444	12.9921	0	17.2043	9.25926	3.57143	0	4.08163		3.7037	2.22222	11.7647	15.6522						3.44828
Dn	8.51064	5.83942	11.9497	1.20968	1.00503	7.59494	0	0.456621		1.93548	0	15.1515	2.45614	13.8889	1.9685	4.16667	6.98925	7.40741	3.57143	9.30233	2.04082		14.8148	2.22222	5.88235	4.34783						0
F	17.0213	10.219	3.77359	2.01613	3.51759	2.53165	6.15385	0		1.29032	15	7.27273	3.50877	2.22222	1.5748	4.16667	5.37634	5.55556	3.57143	9.30233	2.04082		11.1111	3.33333	8.82353	4.34783						3.44828
Cv	0	2.91971	3.14465	1.6129	3.01507	2.53165	0	1.82648		1.29032	0	0.909091	6.31579	6.66667	1.9685	0	1.07527	3.7037	0	0	0		0	6.66667	5.88235	3.47826						3.44828
U	0	2.91971	0.628931	0	3.01507	0	3.07692	0.913242		1.29032	0	3.33333	1.75439	4.44444	0.787402	8.33333	1.6129	3.7037	0	11.6279	2.04082		11.1111	0	0	2.6087						0
W	0	2.18978	1.25786	1.6129	5.02513	1.26582	0	1.82648		3.22581	0	0.606061	5.26316	1.11111	0.787402	4.16667	1.07527	1.85185	0	6.97674	0		0	2.22222	2.94118	0.869565						3.44828
Cp	0	4.37956	1.88679	1.6129	2.01005	0	1.53846	0.456621		3.87097	0	0	5.61404	3.33333	0.393701	16.6667	0	0	0	2.32558	0		0	6.66667	1.47059	3.47826						3.44828
OJl	0	2.91971	3.14465	3.62903	0.502513	0	0	2.73973		3.87097	0	0.606061	3.15789	1.66667	2.75591	0	1.07527	1.85185	0	0	4.08163		0	8.88889	0	5.21739						3.44828
MJl	0	4.37956	8.1761	4.03226	9.04523	2.53165	0	6.84931		6.45161	0	4.54545	4.21053	12.2222	6.69291	0	13.9785	1.85185	0	0	4.08163		0	4.44444	7.35294	6.08696						10.3448
H	0	4.37956	1.88679	1.6129	1.00503	2.53165	0	0		4.51613	0	0.606061	7.01754	0.555556	4.72441	0	0.537634	0	0	0	2.04082		0	7.77778	5.88235	4.34783						0
C. The proportion of each call types in early, middle, late, and mount phases of MF condition
	early											middle											late											mount
Up	47.8448	22.5806	16.1538	56.9444	38.0711	23.2704		13.9373		16.7131	12.9032	23.3546	25.9124	12.6697	38.5714		17.5197		14.7971	19.6721	29.6012	44.8276	21.7082	13.8393	16.1826			24.5614	13.1579	15.3846		57.1429	26.5625	8.52018						7.29483		16.3636
OJs	8.18966	48.3871	56.9231	20.8333	21.3198	36.478		21.6028		25.9053	51.6129	5.73248	22.2628	41.1765	40.7143		40.748		22.673	8.19672	13.1902	22.4138	9.60854	21.875	38.1743			40.3509	14.2857	11.5385		12.0536	34.375	5.8296						13.0699		10.5455
MJs	5.60345	6.45161	14.6154	5.55556	1.52284	15.7233		16.0279		18.6629	14.5161	2.54777	24.8175	2.71493	5		4.52756		14.5585	8.19672	12.4233	6.89655	5.33808	25.8929	4.56431			12.2807	2.44361	10.8974		7.14286	14.0625	0.896861						3.03951		10.1818
Dn	2.58621	9.67742	2.30769	4.16667	4.56853	0		2.09059		1.11421	11.2903	5.52017	2.91971	1.80995	3.57143		1.9685		8.11456	6.01093	2.30061	13.7931	8.54092	3.57143	1.24481			7.01754	3.7594	12.8205		3.125	15.625	0.896861						4.71125		4.36364
F	1.72414	12.9032	3.07692	1.38889	5.07614	0.628931		3.13589		0.835655	6.45161	5.52017	5.10949	1.80995	2.14286		1.77165		7.63723	4.37158	4.29448	1.72414	2.84698	3.125	2.07469			3.50877	3.38346	7.05128		8.48214	0	2.24215						2.88754		2.54546
Cv	3.87931	0	0	1.38889	8.62944	0.628931		1.74216		4.73538	1.6129	7.00637	0.729927	4.97738	3.57143		1.1811		2.6253	0.546448	3.83436	3.44828	7.11744	0.892857	2.48963			1.75439	4.13534	3.20513		4.01786	1.5625	3.13901						2.12766		1.09091
U	1.72414	0	0	2.77778	5.58376	0.628931		0		0.557103	1.6129	1.06157	1.09489	1.35747	0		1.77165		1.90931	2.18579	2.60736	3.44828	2.13523	0.892857	2.48963			3.50877	3.57143	1.92308		3.125	0	5.38117						3.34347		1.81818
W	3.44828	0	0	1.38889	3.04569	0.628931		0.696864		0.835655	0	2.33546	0.729927	3.61991	1.42857		1.5748		0.954654	0	2.30061	1.72414	1.42349	0	1.24481			0	3.57143	2.5641		0.892857	1.5625	8.52018						2.73556		1.09091
Cp	6.03448	0	0	0	3.5533	0		2.43902		0.835655	0	10.828	0.364964	8.59728	0.714286		0.19685		0.71599	2.73224	1.07362	0	7.11744	0	2.07469			0	3.19549	2.5641		0.892857	0	9.41704						3.34347		2.54546
OJl	0	0	2.30769	2.77778	2.03046	9.43396		4.87805		4.45683	0	3.60934	3.28467	14.4796	1.42857		16.3386		2.86396	3.27869	7.97546	0	5.69395	3.125	21.5768			5.26316	17.8571	4.48718		0	3.125	7.17489						19.4529		4
MJl	14.6552	0	4.61538	2.77778	5.58376	9.43396		28.223		17.8273	0	21.4437	11.6788	6.78733	2.85714		9.64567		14.5585	6.55738	17.7914	1.72414	16.0142	16.5179	7.46888			1.75439	12.9699	15.3846		1.78571	3.125	15.2466						13.3739		8.72727
H	4.31034	0	0	0	1.01523	3.14465		5.22648		7.52089	0	11.0403	1.09489	0	0		2.75591		8.59188	38.2514	2.60736	0	12.4555	10.2679	0.414938			0	17.6692	12.1795		1.33929	0	32.7354						24.6201		36.7273
D. The proportion of each call types in early, middle, late phases of FF condition
	early										middle										late
Up	23.4043	13.9535	28.5714		19.708	31.0811	22.3684	20.7613	19.6347	8	26.5306	11.1111	22.6131	23.7467	20.3857	28.7356	16.6205	23.0088	19.1257			28.4314	18.1818	27.2059	12.2807		12.5748		15.2
OJs	19.8582	18.2171	21.4286		9.48905	39.1892	14.4737	24.9135	18.7215	12	22.449	20.5761	15.5779	21.372	14.0496	32.1839	15.5125	15.0442	19.3989			22.549	40.9091	10.6618	15.7895		24.5509		31.2
MJs	9.92908	12.4031	11.4286		9.48905	13.5135	19.0789	11.7647	11.8721	12	16.3265	13.1687	12.5628	11.0818	7.98898	18.3908	12.4654	11.5044	13.1148			15.6863	22.7273	8.45588	14.0351		17.6647		7.46667
Dn	10.6383	4.65116	1.42857		2.91971	8.10811	1.97368	2.42214	2.2831	36	16.3265	5.34979	4.52261	12.4011	10.1928	6.89655	1.38504	4.42478	1.91257			2.94118	4.54545	9.92647	10.5263		1.49701		0.8
F	14.1844	5.81395	1.42857		3.64963	4.05405	5.26316	3.80623	3.19635	4	4.08163	4.11523	2.01005	10.8179	8.26446	4.5977	3.3241	4.42478	3.00546			9.80392	0	6.25	3.50877		2.39521		6.93333
Cv	0	0	1.42857		0.729927	1.35135	1.31579	0.346021	1.36986	6	2.04082	0.823045	1.50754	1.58311	1.65289	0	2.21607	2.65487	1.91257			0.980392	0	0	0		2.39521		0.266667
U	2.83688	4.26357	1.42857		0	0	0	1.7301	1.36986	4	0	2.05761	2.51256	1.05541	1.65289	1.14942	0	5.30973	0.546448			0.980392	0	0.735294	3.50877		0.598802		0.533333
W	1.41844	0.387597	1.42857		2.91971	0	2.63158	1.03806	3.19635	16	0	2.05761	1.00503	1.05541	1.37741	1.14942	0.554017	3.53982	1.0929			1.96078	0	1.47059	0		0.598802		0.266667
Cp	2.12766	3.10078	0		0.729927	0	1.97368	1.7301	5.02283	0	0	2.88066	2.51256	0.791557	2.75482	0	2.49308	1.76991	2.18579			0	0	0.367647	0		5.38922		2.93333
OJl	2.12766	4.65116	20		1.45985	2.7027	1.31579	6.22837	11.8721	0	2.04082	2.88066	11.0553	2.37467	2.20386	2.29885	3.3241	7.07965	18.5792			1.96078	4.54545	1.83824	8.77193		4.19162		19.2
MJl	4.25532	16.2791	10		27.7372	0	13.1579	17.6471	15.0685	0	10.2041	15.6379	13.0653	7.65172	19.8347	4.5977	21.3296	15.0442	18.0328			5.88235	4.54545	11.0294	14.0351		16.7665		12
H	9.21986	16.2791	1.42857		21.1679	0	16.4474	7.61246	6.39269	2	0	19.3416	11.0553	6.0686	9.64187	0	20.7756	6.19469	1.0929			8.82353	4.54545	22.0588	17.5439		11.3773		3.2

## Sheet: Figure4
A. Cluster dendrogram with heatmap on the proportion of each call types in all phases
	0	MM-early	MM-middle	MM-late	MF-early	MF-middle	MF-late	MF-mount	FF-early	FF-middle	FF-late
short syllables	Up	38.9387	36.447	29.3234	27.6021	25.214	23.5674	10.7262	20.8314	21.3198	18.9791
	OJs	27.6429	26.5709	27.3457	32.3613	24.1231	22.7827	9.81499	19.8101	19.5738	24.2767
	MJs	9.96107	7.15771	7.35822	10.9643	9.07587	10.3278	4.70606	12.3866	12.956	14.3393
	Dn	3.85015	6.69429	5.45344	4.20018	5.11211	6.96308	3.32391	7.82498	7.04575	5.0394
	F	6.15234	4.45917	6.21281	3.91349	3.82017	3.80904	2.55838	5.04404	4.96015	4.81521
	Cv	1.63408	2.0639	3.89511	2.513	3.10229	3.14689	2.11919	1.3935	1.59899	0.607045
	U	1.18442	3.76382	2.74396	1.43162	1.71515	2.20575	3.51427	1.73655	1.58712	1.05943
	W	1.64038	2.18383	1.89625	1.11603	1.62979	1.4074	4.11555	3.22448	1.31462	0.71614
long syllables	Cp	1.57554	2.83333	3.01276	1.42916	2.80259	1.98057	5.10199	1.63166	1.70982	1.44837
	OJl	1.68066	1.51953	3.51091	2.87608	5.91766	7.64102	10.2093	5.5953	5.75968	6.75134
	MJl	4.14657	4.75831	5.64583	9.23515	10.3382	9.37758	12.4493	11.5717	13.9331	10.7098
	H	1.59321	1.5482	3.60159	2.35751	7.14908	6.79078	31.3609	8.94977	8.24117	11.2582
B. MDS plot on the proportion of each type of calling bout in all phases
	x	y	Up	OJs	MJs	Dn	F	Cv	U	W	Cp	OJl	MJl	H
MMe	-15.0528	2.97836	38.9387	27.6429	9.96107	3.85015	6.15234	1.63408	1.18442	1.64038	1.57554	1.68066	4.14657	1.59321
MMm	-12.2129	5.01171	36.447	26.5709	7.15771	6.69429	4.45917	2.0639	3.76382	2.18383	2.83333	1.51953	4.75831	1.5482
MMl	-6.56023	1.96864	29.3234	27.3457	7.35822	5.45344	6.21281	3.89511	2.74396	1.89625	3.01276	3.51091	5.64583	3.60159
MFe	-6.97323	-5.30112	27.6021	32.3613	10.9643	4.20018	3.91349	2.513	1.43162	1.11603	1.42916	2.87608	9.23515	2.35751
MFm	0.246204	-0.12345	25.214	24.1231	9.07587	5.11211	3.82017	3.10229	1.71515	1.62979	2.80259	5.91766	10.3382	7.14908
MFl	2.30727	-0.61509	23.5674	22.7827	10.3278	6.96308	3.80904	3.14689	2.20575	1.4074	1.98057	7.64102	9.37758	6.79078
MFmt	20.7642	6.93353	10.7262	9.81499	4.70606	3.32391	2.55838	2.11919	3.51427	4.11555	5.10199	10.2093	12.4493	31.3609
Ffe	6.02729	-1.8048	20.8314	19.8101	12.3866	7.82498	5.04404	1.3935	1.73655	3.22448	1.63166	5.5953	11.5717	8.94977
FFm	6.36168	-2.81856	21.3198	19.5738	12.956	7.04575	4.96015	1.59899	1.58712	1.31462	1.70982	5.75968	13.9331	8.24117
FFl	5.09246	-6.22921	18.9791	24.2767	14.3393	5.0394	4.81521	0.607045	1.05943	0.71614	1.44837	6.75134	10.7098	11.2582
C. the proportion of each call types in each phase in all contexts.
	x	Up	OJs	OJl	MJl	H
MMe	-15.0528	38.9387	27.6429	1.68066	4.14657	1.59321
MMm	-12.2129	36.447	26.5709	1.51953	4.75831	1.5482
MMl	-6.56023	29.3234	27.3457	3.51091	5.64583	3.60159
MFe	-6.97323	27.6021	32.3613	2.87608	9.23515	2.35751
MFm	0.246204	25.214	24.1231	5.91766	10.3382	7.14908
MFl	2.30727	23.5674	22.7827	7.64102	9.37758	6.79078
MFmt	20.7642	10.7262	9.81499	10.2093	12.4493	31.3609
Ffe	6.02729	20.8314	19.8101	5.5953	11.5717	8.94977
FFm	6.36168	21.3198	19.5738	5.75968	13.9331	8.24117
FFl	5.09246	18.9791	24.2767	6.75134	10.7098	11.2582

## Sheet: Figure5
MDS plot of the differences of vocalization between individuals.
	x	y	Up	OJs	MJs	Dn	F	Cv	U	W	Cp	OJl	MJl	H	total number	total duration	syllable duration	RMS	entropy	fundamental freq	bandwidth	peak freq
MM1	1.12106	11.9139	31.5261	13.1526	6.62651	2.51004	2.71084	2.51004	5.42169	5.12048	5.42169	4.01606	14.4578	6.5261	1031	69.842	0.06774	-33.717	0.57075	45188.3	2181.37	72212.6
MM2	2.05351	-3.15223	26.1177	25.8823	18.5882	6.11765	4.70588	0.941176	1.17647	1.17647	0	0.941176	11.2941	3.05882	440	15.5963	0.03544	-36.353	0.64168	30363.8	2478.18	66811.3
MM3	-14.7716	-16.7265	30.9645	43.1472	8.62944	3.5533	5.07614	1.01523	3.5533	1.01523	0.507614	1.01523	0.507614	1.01523	210	5.3002	0.02523	-39.78	0.73325	13226.6	2308.09	58399.5
MM4	-21.9385	17.126	55.2198	16.4835	10.4396	3.57143	0.824176	2.47253	0.824176	2.1978	1.0989	1.64835	5.21978	0	367	14.0383	0.03825	-34.752	0.67722	33694.5	2670.29	89135.1
MM5	-12.1904	0.881289	32.6087	26.087	0	8.69565	8.69565	0	13.0435	8.69565	2.17391	0	0	0	48	1.2602	0.02625	-38.876	0.6721	15502	2154.16	77627
MM6	-17.943	6.77953	45.977	24.1379	5.74713	1.53257	2.68199	1.14942	1.53257	2.29885	2.68199	3.44828	5.74713	3.06513	267	10.0322	0.03757	-34.217	0.6174	31969.2	2541.19	71350.9
MM7	-19.1137	1.83782	41.9118	28.6765	1.47059	4.41176	7.35294	1.47059	6.61765	3.67647	1.47059	0.735294	2.20588	0	155	3.7	0.02391	-40.486	0.74238	14827.7	3002.58	74197.4
MM8	-5.33138	-6.13083	27.4298	30.6696	9.07127	15.1188	8.20734	0.863931	3.88769	0.647948	0	0.431965	3.23974	0.431965	565	13.0447	0.02308	-36.722	0.67008	21862.1	3674.86	85510.9
MM9	-8.1919	3.05932	33	22.8571	4.14286	3.71429	5	4.85714	2.71429	3.85714	5.14286	3.57143	3.85714	7.28571	704	33.8389	0.04806	-30.292	0.56627	39029.9	2387.35	80250.5
MM10	0.321342	4.93828	28.852	19.1843	10.8761	9.96979	3.32326	4.38066	1.96375	1.66163	1.51057	1.35952	9.66767	1.20846	655	22.1761	0.03385	-32.5	0.64095	27048.7	3350.38	85988.7
MM11	-10.8162	1.52085	37.8956	25.5774	10.3507	2.48075	3.07956	1.88195	1.11206	1.36869	1.79641	4.61933	5.90248	3.93499	1249	43.5806	0.03973	-37.25	0.57438	36188.1	2347.79	73321
MF1	4.02663	17.7078	31.3643	7.52461	4.57103	5.27426	3.79747	6.11814	1.82841	2.67229	8.79044	3.5865	16.1041	8.36849	1646	119.711	0.07272	-34.002	0.57985	39139.4	2484.81	66619.3
MF2	11.8339	-4.56818	18.5557	23.2698	25.1755	3.81143	4.41324	0.802407	0.802407	0.702106	0.802407	2.30692	14.8445	4.51354	1019	50.4173	0.04947	-34.918	0.64466	27969.9	2465.94	64535.5
MF3	-0.50977	-24.1911	16.0976	44.2927	4.68293	1.65854	2.2439	3.31707	1.7561	2.34146	5.17073	12.7805	5.56098	0.097561	1030	56.2117	0.05457	-34.924	0.58902	44903.2	1998.34	71615.8
MF4	-20.874	-4.31518	42.6554	35.0282	7.06215	2.82486	1.69491	4.23729	0.847458	1.69491	0.564972	1.12994	1.9774	0.282486	360	11.604	0.03223	-38.488	0.69704	25748	2437.77	75887.5
MF5	-12.7728	7.35165	38.7097	21.659	1.38249	4.6083	5.99078	8.75576	5.06912	2.76498	3.22581	1.84332	5.06912	0.921659	229	9.3269	0.04072	-35.776	0.61717	35861.1	2356.76	76195.6
MF6	0.752585	-16.7226	20.2286	37.3714	7.54286	2.74286	2.05714	0.914286	2.51429	1.71429	0.114286	12.6857	9.25714	2.85714	896	48.8093	0.05447	-30.679	0.51461	49212.9	2004.24	71683.8
MF7	11.5051	2.48657	17.4538	15.2464	2.3614	4.00411	3.33676	3.64476	3.38809	3.49076	3.38809	15.3491	12.115	16.2218	1954	175.952	0.09004	-27.667	0.45921	50208.8	1841.35	67302.1
MF8	15.2721	-1.59612	15.0255	20.4584	13.4975	6.87606	5.34805	2.97114	1.27334	1.6129	2.03735	3.56536	18.7606	8.57385	1195	82.4409	0.06898	-36.923	0.71573	22355.9	2550.46	73811.6
MF9	11.9879	8.13898	19.1943	10.9005	7.34597	5.21327	2.48815	1.4218	2.60663	1.4218	3.43602	4.02844	13.7441	28.199	855	102.046	0.11935	-30.235	0.53913	36565.8	2128.77	67903.9
MF10	1.25507	5.24968	30.5024	18.3014	12.6794	1.79426	3.70813	3.76794	1.67464	1.73445	0.897129	6.63876	13.2177	5.08373	1677	92.7389	0.0553	-28.151	0.4725	57937.9	2031.18	80792
MF11	-9.86537	-13.4849	28.4247	39.0411	9.93151	11.9863	2.73973	3.08219	1.36986	1.0274	0	0.684932	1.71233	0	299	5.1611	0.01726	-37.648	0.73396	8121.4	3441.47	72378.5
FF1	4.92891	0.203033	21.7391	20.2899	10.5073	10.5073	14.8551	0.724638	1.44928	1.08696	1.81159	3.26087	6.52174	7.24638	307	13.3582	0.04351	-29.215	0.58348	40005.2	2862.54	67499.6
FF2	15.1663	-1.89073	14.1713	19.3755	14.4916	4.80384	4.32346	1.04083	2.08167	1.28103	2.56205	4.16333	15.6125	16.0929	1257	92.0282	0.07321	-26.139	0.50131	52429.1	1945.82	68800.3
FF3	5.14669	0.538682	24.5681	19.9616	11.3244	3.64683	2.30326	1.72745	2.68714	2.30326	1.34357	11.7082	11.3244	7.10173	523	30.8367	0.05896	-26.348	0.49133	49922.9	2208.41	74209.5
FF4	5.47291	2.71578	22.8571	18.4127	10.2645	11.8519	8.99471	0.740741	0.846561	0.952381	1.16402	2.43386	8.78307	12.6984	1197	65.6265	0.054826	-30.3455	0.532332	46620.6	2359.23	69259.4
FF5	14.8052	7.58046	18.9781	12.6521	8.75912	9.00243	6.32603	1.94647	1.3382	1.09489	2.06813	3.40633	20.1946	14.2336	840	64.6532	0.07696	-27.539	0.53469	46751.9	2193.45	72247
FF6	4.47365	-5.47846	22.7586	27.2414	14.3103	5.68966	2.75862	1.2069	1.72414	0.689655	2.06897	4.31034	12.931	4.31034	604	35.0645	0.058054	-32.0569	0.565844	47406.8	2319.54	79295.5
FF7	15.6455	-1.74257	14.9385	19.7422	15.1142	1.81605	3.39777	1.93322	0.234329	1.11306	2.22613	3.9836	18.8049	16.696	1721	128.057	0.074408	-28.7286	0.478228	52121.8	1950.03	75078.1
FF8	7.58909	-1.5331	21.7082	22.5979	9.78648	4.80427	4.62634	0.711744	3.20285	1.9573	1.77936	7.65125	15.8363	5.33808	564	32.736	0.05804	-33.912	0.61114	34470.2	2196.8	71031.9
FF9	11.4559	-5.71552	18.0556	23.9379	10.7843	1.55229	4.65686	0.898693	0.816993	1.22549	3.26797	16.0948	16.0948	2.61438	1226	89.5803	0.07306	-29.135	0.45092	53681.1	1816.8	68940.3
FF10	9.50552	7.21855	16.5354	12.5984	7.87402	33.8583	6.29921	3.93701	4.72441	8.66142	4.72441	0	0	0.787402	130	3.7911	0.02916	-38.245	0.73449	11310	2886.15	78846.1

## Sheet: Figure7
Call duration (s)
60s Recording			600s Recording
MM	MF	FF	MM	MF	FF
0.006616	0.061704	0.044796	0.06774	0.07272	0.04351
0.040381	0.013024	0.078762	0.03544	0.04947	0.07321
0.032576	0.037526	0.049299	0.02523	0.05457	0.05896
0.030691	0.034724	0.013899	0.03825	0.03223	0.054826
0.045862	0.012619	0.108231	0.02625	0.04072	0.07696
0.02189	0.052973	0.030782	0.03757	0.05447	0.058054
0.021525	0.06918	0.062245	0.02391	0.09004	0.074408
0.043454	0.072548	0.068058	0.02308	0.06898	0.05804
0.0034	0.07261	0.073988	0.04806	0.11935	0.07306
0.045224	0.062976	0.035693	0.03385	0.0553	0.02916
0.01062	0.014901		0.03973	0.01726
