# Supplementary material for: Mice modulate ultrasonic calling bouts according to sociosexual context
Source: R Soc Open Sci. 2018 Jun 20;5(6):180378. doi: 10.1098/rsos.180378 (PMC6030292; doi:10.1098/rsos.180378)
Supplement: R data [file rsos180378supp3.txt]

#Journal	Royal Society Open Science  
#File name	Supplementary Information 4: R code
#Article title	Mice modulate ultrasonic calling bouts according to sociosexual context
#Authors 	Yui K. Matsumoto and Kazuo Okanoya


#Cluster dendrogram and MDS plot of calling bouts in all phases
d<-read.table("Fig4.txt",T)
d<-dist(x[,2:12])
mds <- cmdscale(d,k=2)
mds
plot(mds,pch=c(1:12)[unclass(x[,1])],col=unclass(x[,1]))
plot(mds,pch=c(1:12)[unclass(x[,1])],col=unclass(x[,1]),type="n")
text(mds[,1],mds[,2],x[,1])
HClust.1 <- hclust(dist(model.matrix(~-1+X1+X2+X3+X4+X5+X6+X7+X8+X9+X10+X11+X12, x)) , method= "ward")
plot(HClust.1, main= "Cluster Dendrogram for Solution HClust.1", xlab="Observation Number in Data Set x", sub="Method=ward; Distance=euclidian")


#Cluster dendrogram and MDS plot of calling bouts in all animals
d<-read.table("Fig5.txt",T)
d<-dist(x[,2:12])
mds <- cmdscale(d,k=2)
mds
plot(mds,pch=c(1:12)[unclass(x[,1])],col=unclass(x[,1]))
plot(mds,pch=c(1:12)[unclass(x[,1])],col=unclass(x[,1]),type="n")
text(mds[,1],mds[,2],x[,1])


#Comparison of call duration: MM
library(lme4)
d<-read.table("MM.txt",T)
model<-glmer(duration~time+(1|id),family=Gamma(log),data=d,nAGQ=0)
model2<-glmer(duration~(1|id),family=Gamma(log),data=d,nAGQ=0)
anova(model,model2,test="Chi")

#Comparison of call duration: MF
library(lme4)
d<-read.table("MF.txt",T)
model<-glmer(duration~time+(1|id),family=Gamma(log),data=d,nAGQ=0)
model2<-glmer(duration~(1|id),family=Gamma(log),data=d,nAGQ=0)
anova(model,model2,test="Chi")

#Comparison of call duration: FF
library(lme4)
d<-read.table("FF.txt",T)
model<-glmer(duration~time+(1|id),family=Gamma(log),data=d,nAGQ=0)
model2<-glmer(duration~(1|id),family=Gamma(log),data=d,nAGQ=0)
anova(model,model2,test="Chi")
