# Supplementary material for: Mice modulate ultrasonic calling bouts according to sociosexual context
Source: R Soc Open Sci. 2018 Jun 20;5(6):180378. doi: 10.1098/rsos.180378 (PMC6030292; doi:10.1098/rsos.180378)
Supplement: R code [file rsos180378supp4.xlsx]

## Sheet: paper information
Journal	Royal Society Open Science
File name	Supplementary Information 3: Datasets for R analysis
Article title	Mice modulate ultrasonic calling bouts according to sociosexual context
Authors	Yui K. Matsumoto and Kazuo Okanoya

## Sheet: Fig5
0	Up	OJs	MJs	Dn	F	Cv	U	W	Cp	OJl	MJl	H
MM1	31.5261	13.1526	6.62651	2.51004	2.71084	2.51004	5.42169	5.12048	5.42169	4.01606	14.4578	6.5261
MM2	26.1177	25.8823	18.5882	6.11765	4.70588	0.941176	1.17647	1.17647	0	0.941176	11.2941	3.05882
MM3	30.9645	43.1472	8.62944	3.5533	5.07614	1.01523	3.5533	1.01523	0.507614	1.01523	0.507614	1.01523
MM4	55.2198	16.4835	10.4396	3.57143	0.824176	2.47253	0.824176	2.1978	1.0989	1.64835	5.21978	0
MM5	32.6087	26.087	0	8.69565	8.69565	0	13.0435	8.69565	2.17391	0	0	0
MM6	45.977	24.1379	5.74713	1.53257	2.68199	1.14942	1.53257	2.29885	2.68199	3.44828	5.74713	3.06513
MM7	41.9118	28.6765	1.47059	4.41176	7.35294	1.47059	6.61765	3.67647	1.47059	0.735294	2.20588	0
MM8	27.4298	30.6696	9.07127	15.1188	8.20734	0.863931	3.88769	0.647948	0	0.431965	3.23974	0.431965
MM9	33	22.8571	4.14286	3.71429	5	4.85714	2.71429	3.85714	5.14286	3.57143	3.85714	7.28571
MM10	28.852	19.1843	10.8761	9.96979	3.32326	4.38066	1.96375	1.66163	1.51057	1.35952	9.66767	1.20846
MM11	37.8956	25.5774	10.3507	2.48075	3.07956	1.88195	1.11206	1.36869	1.79641	4.61933	5.90248	3.93499
MF1	31.3643	7.52461	4.57103	5.27426	3.79747	6.11814	1.82841	2.67229	8.79044	3.5865	16.1041	8.36849
MF2	18.5557	23.2698	25.1755	3.81143	4.41324	0.802407	0.802407	0.702106	0.802407	2.30692	14.8445	4.51354
MF3	16.0976	44.2927	4.68293	1.65854	2.2439	3.31707	1.7561	2.34146	5.17073	12.7805	5.56098	0.097561
MF4	42.6554	35.0282	7.06215	2.82486	1.69491	4.23729	0.847458	1.69491	0.564972	1.12994	1.9774	0.282486
MF5	38.7097	21.659	1.38249	4.6083	5.99078	8.75576	5.06912	2.76498	3.22581	1.84332	5.06912	0.921659
MF6	20.2286	37.3714	7.54286	2.74286	2.05714	0.914286	2.51429	1.71429	0.114286	12.6857	9.25714	2.85714
MF7	17.4538	15.2464	2.3614	4.00411	3.33676	3.64476	3.38809	3.49076	3.38809	15.3491	12.115	16.2218
MF8	15.0255	20.4584	13.4975	6.87606	5.34805	2.97114	1.27334	1.6129	2.03735	3.56536	18.7606	8.57385
MF9	19.1943	10.9005	7.34597	5.21327	2.48815	1.4218	2.60663	1.4218	3.43602	4.02844	13.7441	28.199
MF10	30.5024	18.3014	12.6794	1.79426	3.70813	3.76794	1.67464	1.73445	0.897129	6.63876	13.2177	5.08373
MF11	28.4247	39.0411	9.93151	11.9863	2.73973	3.08219	1.36986	1.0274	0	0.684932	1.71233	0
FF1	21.7391	20.2899	10.5073	10.5073	14.8551	0.724638	1.44928	1.08696	1.81159	3.26087	6.52174	7.24638
FF2	14.1713	19.3755	14.4916	4.80384	4.32346	1.04083	2.08167	1.28103	2.56205	4.16333	15.6125	16.0929
FF3	24.5681	19.9616	11.3244	3.64683	2.30326	1.72745	2.68714	2.30326	1.34357	11.7082	11.3244	7.10173
FF4	22.8571	18.4127	10.2645	11.8519	8.99471	0.740741	0.846561	0.952381	1.16402	2.43386	8.78307	12.6984
FF5	18.9781	12.6521	8.75912	9.00243	6.32603	1.94647	1.3382	1.09489	2.06813	3.40633	20.1946	14.2336
FF6	22.7586	27.2414	14.3103	5.68966	2.75862	1.2069	1.72414	0.689655	2.06897	4.31034	12.931	4.31034
FF7	14.9385	19.7422	15.1142	1.81605	3.39777	1.93322	0.234329	1.11306	2.22613	3.9836	18.8049	16.696
FF8	21.7082	22.5979	9.78648	4.80427	4.62634	0.711744	3.20285	1.9573	1.77936	7.65125	15.8363	5.33808
FF9	18.0556	23.9379	10.7843	1.55229	4.65686	0.898693	0.816993	1.22549	3.26797	16.0948	16.0948	2.61438
FF10	16.5354	12.5984	7.87402	33.8583	6.29921	3.93701	4.72441	8.66142	4.72441	0	0	0.787402

## Sheet: Fig4
0	1	2	3	4	5	6	7	8	9	10	11	12
MMe	38.9387	27.6429	9.96107	3.85015	6.15234	1.63408	1.18442	1.64038	1.57554	1.68066	4.14657	1.59321
MMm	36.447	26.5709	7.15771	6.69429	4.45917	2.0639	3.76382	2.18383	2.83333	1.51953	4.75831	1.5482
MMl	29.3234	27.3457	7.35822	5.45344	6.21281	3.89511	2.74396	1.89625	3.01276	3.51091	5.64583	3.60159
MFe	27.6021	32.3613	10.9643	4.20018	3.91349	2.513	1.43162	1.11603	1.42916	2.87608	9.23515	2.35751
MFm	25.214	24.1231	9.07587	5.11211	3.82017	3.10229	1.71515	1.62979	2.80259	5.91766	10.3382	7.14908
MFl	23.5674	22.7827	10.3278	6.96308	3.80904	3.14689	2.20575	1.4074	1.98057	7.64102	9.37758	6.79078
MFmt	10.7262	9.81499	4.70606	3.32391	2.55838	2.11919	3.51427	4.11555	5.10199	10.2093	12.4493	31.3609
Ffe	20.8314	19.8101	12.3866	7.82498	5.04404	1.3935	1.73655	3.22448	1.63166	5.5953	11.5717	8.94977
FFm	21.3198	19.5738	12.956	7.04575	4.96015	1.59899	1.58712	1.31462	1.70982	5.75968	13.9331	8.24117
FFl	18.9791	24.2767	14.3393	5.0394	4.81521	0.607045	1.05943	0.71614	1.44837	6.75134	10.7098	11.2582

## Sheet: MM
duration	time	id
0.006616	60	1
0.040381	60	2
0.032576	60	3
0.030691	60	4
0.045862	60	5
0.02189	60	6
0.021525	60	7
0.043454	60	8
0.0034	60	9
0.045224	60	10
0.01062	60	11
0.06774	600	1
0.03544	600	2
0.02523	600	3
0.03825	600	4
0.02625	600	5
0.03757	600	6
0.02391	600	7
0.02308	600	8
0.04806	600	9
0.03385	600	10
0.03973	600	11

## Sheet: MF
duration	time	id
0.061704	60	1
0.013024	60	2
0.037526	60	3
0.034724	60	4
0.012619	60	5
0.052973	60	6
0.06918	60	7
0.072548	60	8
0.07261	60	9
0.062976	60	10
0.014901	60	11
0.07272	600	1
0.04947	600	2
0.05457	600	3
0.03223	600	4
0.04072	600	5
0.05447	600	6
0.09004	600	7
0.06898	600	8
0.11935	600	9
0.0553	600	10
0.01726	600	11

## Sheet: FF
duration	time	id
0.044796	60	1
0.078762	60	2
0.049299	60	3
0.013899	60	4
0.108231	60	5
0.030782	60	6
0.062245	60	7
0.068058	60	8
0.073988	60	9
0.035693	60	10
0.04351	600	1
0.07321	600	2
0.05896	600	3
0.054826	600	4
0.07696	600	5
0.058054	600	6
0.074408	600	7
0.05804	600	8
0.07306	600	9
0.02916	600	10
